# Supplementary material for: Robotic Vascular Resection in Pancreatic Ductal Adenocarcinoma: A Systematic Review
Source: J Clin Med. 2024 Mar 29;13(7):2000. doi: 10.3390/jcm13072000 (PMC11012275; doi:10.3390/jcm13072000)
Supplement: Supplementary file 1 [file jcm-13-02000-s001.zip]

Archive with 1 entries (1 files):
- jcm-2914872-supplementary.pdf
